# Supplementary material for: RNA-directed DNA methylation prevents rapid and heritable reversal of transposon silencing under heat stress in Zea mays
Source: PLoS Genet. 2021 Jun 14;17(6):e1009326. doi: 10.1371/journal.pgen.1009326 (PMC8224964; doi:10.1371/journal.pgen.1009326)
Supplement: S2 Table — (XLSX) [file pgen.1009326.s007.xlsx]

## Sheet: Table S2
Table S2. Number of spotted progeny of test crosses
Cross(H2)	hm	wk	t sp	pale	total	% spotted	P Ch sq 1:1	%hm
MuDR~/-; mop1/mop1 x -/-; +/+
1	6	0	6	7	13	0.461538	0.781511	0.461538
2	32	3	35	40	75	0.466667	0.563703	0.426667
3	4	12	16	21	37	0.432432	0.41108	0.108108
4	61	11	72	66	138	0.521739	0.609523	0.442029
5	9	3	12	16	28	0.428571	0.449692	0.321429
6	19	19	38	52	90	0.422222	0.140017	0.211111
7	16	6	22	46	68	0.323529	0.00360935	0.235294
8	2	5	7	10	17	0.411765	0.466854	0.117647
9	41	11	52	49	101	0.514851	0.765313	0.405941
10	15	4	19	22	41	0.463415	0.639412	0.365854
Total	205	74	279	329	608	0.458882	0.042584	0.337171
MuDR*/-;mop1/mop1 x -/-; +/+
1	0	0	0	113	113	0	2.15775e-26	0
2	0	0	0	14	14	0	0.000182811	0
3	0	1	1	26	27	0.037037	1.49988e-06	0
4	0	0	0	97	97	0	6.93273e-23	0
5	0	0	0	77	77	0	1.70958e-18	0
6	0	0	0	35	35	0	3.29705e-09	0
7	0	0	0	45	45	0	1.97034e-11	0
8	0	2	2	63	65	0.0307692	3.8454e-14	0
Total	0	3	3	470	473	0.00634249	2.80357e-102	0
Cross (H3)
MuDR~/-; mop1/+ x -/-; +/+
1	128	28	156	138	294	0.530612	0.293819	0.435374
2	7	0	7	10	17	0.411765	0.466854	0.411765
3	39	16	55	53	108	0.509259	0.84739	0.361111
4	142	30	172	164	336	0.511905	0.662521	0.422619
5	52	27	79	69	148	0.533784	0.41108	0.351351
6	18	5	23	22	45	0.511111	0.881497	0.4
7	74	35	109	101	210	0.519048	0.580912	0.352381
8	47	15	62	48	110	0.563636	0.181926	0.427273
9	35	15	50	38	88	0.568182	0.200825	0.397727
10	27	7	34	38	72	0.472222	0.637352	0.375
11	12	9	21	17	38	0.552632	0.516412	0.315789
12	5	0	5	7	12	0.416667	0.563703	0.416667
13	11	4	15	12	27	0.555556	0.563703	0.407407
14	36	12	48	56	104	0.461538	0.432768	0.346154
15	59	21	80	67	147	0.544218	0.28362	0.401361
Total	564	196	760	702	1462	0.519836	0.129294	0.385773
MuDR*/-;mop1/+ x -/-; +/+
1	0	2	2	95	97	0.0206186	3.63228e-21	0
2	0	5	5	154	159	0.0314465	3.20892e-32	0
3	0	7	7	145	152	0.0460526	4.39865e-29	0
4	0	3	3	54	57	0.0526316	1.42722e-11	0
5	0	0	0	288	288	0	1.35626e-64	0
6	0	0	0	197	197	0	9.43025e-45	0
7	0	0	0	142	142	0	9.72481e-33	0
8	0	0	0	97	97	0	6.93273e-23	0
9	0	2	2	153	155	0.0129032	7.45016e-34	0
10	0	0	0	218	218	0	2.4697e-49	0
Total	0	19	19	1543	1562	0.0121639	0	0
Cross (H4)
MuDR~/- x -/-; +/+
1	106	0	106	148	254	0.417323	0.00840594	0.417323
2	91	17	108	119	227	0.475771	0.465332	0.400881
3	96	5	101	128	229	0.441048	0.0743895	0.419214
4	72	20	92	93	185	0.497297	0.941391	0.389189
5	114	21	135	119	254	0.531496	0.315413	0.448819
6	134	0	134	160	294	0.455782	0.129431	0.455782
7	96	32	128	180	308	0.415584	0.00304681	0.311688
8	84	7	91	63	154	0.590909	0.0240516	0.545455
9	162	8	170	168	338	0.502959	0.913372	0.47929
10	153	13	166	165	331	0.501511	0.956166	0.462236
Total	1108	123	1231	1343	2574	0.478244	0.0272745	0.430458
MuDR*/- x -/-; +/+
1	0	6	6	182	188	0.0319149	1.02905e-37	0
2	2	7	9	239	248	0.0362903	2.60926e-48	0.00806452
3	0	11	11	320	331	0.0332326	1.07553e-64	0
4	0	4	4	172	176	0.0227273	9.42321e-37	0
5	1	0	1	298	299	0.00334448	4.01993e-66	0.00334448
6	0	8	8	188	196	0.0408163	7.84221e-38	0
7	0	15	15	238	253	0.0592885	1.17797e-44	0
Total	3	51	54	1637	1691	0.0319338	0	0.0017741
Cross (H5)
MuDR~/- x -/-; +/+
1	74	1	75	113	188	0.398936	0.00558098	0.393617
2	37	2	39	46	85	0.458824	0.447699	0.435294
3	16	0	16	25	41	0.390244	0.159854	0.390244
4	135	0	135	103	238	0.567227	0.0380559	0.567227
5	60	0	60	59	119	0.504202	0.92696	0.504202
6	205	2	207	143	350	0.591429	0.000624042	0.585714
7	167	1	168	154	322	0.521739	0.435279	0.518634
8	152	2	154	168	322	0.478261	0.435279	0.47205
10	162	1	163	173	336	0.485119	0.585379	0.482143
11	204	7	211	269	480	0.439583	0.00811312	0.425
12	91	1	92	104	196	0.469388	0.391366	0.464286
13	161	0	161	127	288	0.559028	0.0451269	0.559028
14	90	0	90	90	180	0.5	1	0.5
Total	1554	17	1571	1574	3145	0.499523	0.957338	0.494118
MuDR*/- x -/-; +/+					0
1	0	0	0	86	86	0	1.79936e-20	0
2	1	7	8	256	264	0.030303	1.3419e-52	0.00378788
3	0	0	0	216	216	0	6.74406e-49	0
4	0	0	0	103	103	0	3.35148e-24	0
5	0	0	0	240	240	0	3.93283e-54	0
6	0	0	0	104	104	0	2.02316e-24	0
7	1	9	10	326	336	0.0297619	1.34859e-66	0.00297619
8	0	3	3	357	360	0.00833333	1.09874e-77	0
9	0	0	0	26	26	0	3.41417e-07	0
10	0	0	0	100	100	0	1.52397e-23	0
11	0	0	0	288	288	0	1.35626e-64	0
12	0	0	0	240	240	0	3.93283e-54	0
13	0	0	0	113	113	0	2.15775e-26	0
14	0	0	0	192	192	0	1.16355e-43	0
15	1	1	2	298	300	0.00666667	1.77484e-65	0.00333333
Total	3	20	23	2945	2968	0.00774933	0	0.00101078
hm - heavily and medium spotted
wk - weakly spotted
pale - no spots
MuDR~ - heat reactivated MuDR element
MuDR* - control MuDR element
