# Supplementary material for: RNA-directed DNA methylation prevents rapid and heritable reversal of transposon silencing under heat stress in Zea mays
Source: PLoS Genet. 2021 Jun 14;17(6):e1009326. doi: 10.1371/journal.pgen.1009326 (PMC8224964; doi:10.1371/journal.pgen.1009326)
Supplement: S3 Table — (XLSX) [file pgen.1009326.s008.xlsx]

## Sheet: Table S3
Table 3 Summary of all bisulfite sequencing results
Bisulfite sequencing results for Figure 1B
TIRA in F2						TIRB in F2
Samples	CG%	CHG%	CHH%	Total%		Samples	CG%	CHG%	CHH%	Total%
MuDR*/-;mop1/+	88	82.35	47.61	66.666		MuDR*/-;mop1/+	14.3	33.33	25	23.333
MuDR*/-;mop1/+	92	70.58	40.47	61.904		MuDR*/-;mop1/+	21.4	38.88	25	26.666
MuDR*/-;mop1/+	88	82.35	45.23	65.476		MuDR*/-;mop1/+	14.3	33.33	22.72	22.222
MuDR*/-;mop1/+	80	64.7	42.88	58.333		MuDR*/-;mop1/+	14.3	33.33	22.72	22.222
MuDR*/-;mop1/+	76	58.82	40.47	54.761		MuDR*/-;mop1/+	14.3	38.88	22.72	23.333
MuDR*/-;mop1/+	92	76.47	40.47	63.095		MuDR*/-;mop1/+	14.3	55.55	25	27.777
MuDR*/-;mop1/+	88	82.35	45.23	66.666		MuDR*/-;mop1/+	14.3	38.88	25	24.444
MuDR*/-;mop1/+	68	47.05	47.61	46.428		MuDR*/-;mop1/+	17.9	55.55	25	28.888
MuDR*/-;mop1/+	72	82.35	33.33	53.571		MuDR*/-;mop1/+	17.9	38.88	22.72	24.444
MuDR*/-;mop1/+	76	82.35	30.95	61.904		MuDR*/-;mop1/+	3.57	5.55	72.72	37.777
MuDR*/-;mop1/mop1	0	0	0	0		MuDR*/-;mop1/mop1	0	11.11	77.27	40
MuDR*/-;mop1/mop1	0	5.88	0	1.19		MuDR*/-;mop1/mop1	0	5.55	70.45	35.555
MuDR*/-;mop1/mop1	0	0	0	0		MuDR*/-;mop1/mop1	0	11.11	75	38.888
MuDR*/-;mop1/mop1	0	0	0	0		MuDR*/-;mop1/mop1	3.57	5.55	77.27	40
MuDR*/-;mop1/mop1	0	0	0	0		MuDR*/-;mop1/mop1	3.57	5.55	86.36	44.444
MuDR*/-;mop1/mop1	0	0	0	0		MuDR*/-;mop1/mop1	0	5.55	70.45	35.555
MuDR*/-;mop1/mop1	0	5.88	0	1.19		MuDR*/-;mop1/mop1	3.57	5.55	86.36	44.444
MuDR*/-;mop1/mop1	0	0	0	0		MuDR*/-;mop1/mop1	3.57	11.11	79.54	42.222
MuDR*/-;mop1/mop1	0	0	0	0		MuDR*/-;mop1/mop1	0	11.11	70.45	36.666
MuDR*/-;mop1/mop1	0	0	0	0		MuDR*/-;mop1/mop1	3.57	5.55	77.27	40
Bisulfite sequencing results for Figure S4
TIRB in H1
Samples	CG%	CHG%	CHH%	Total%
MuDR*/-;mop1/mop1	85.71	66.66	75	76.666
MuDR*/-;mop1/mop1	78.57	61.11	75	73.333
MuDR*/-;mop1/mop1	85.71	66.66	77.27	77.777
MuDR*/-;mop1/mop1	85.71	61.11	77.27	76.666
MuDR*/-;mop1/mop1	85.71	44.44	75	72.222
MuDR*/-;mop1/mop1	85.71	61.11	75	75.555
MuDR*/-;mop1/mop1	72.14	4.44	75	71.111
MuDR*/-;mop1/mop1	82.14	61.11	77.27	75.555
MuDR*/-;mop1/mop1	75	55.55	45.45	56.666
MuDR*/-;mop1/mop1	75	55.55	45.45	56.666
MuDR~/-;mop1/mop1_heat	82.14	61.11	81.81	77.77
MuDR~/-;mop1/mop1_heat	82.14	61.11	81.81	77.77
MuDR~/-;mop1/mop1_heat	89.28	50	81.81	77.77
MuDR~/-;mop1/mop1_heat	82.14	61.11	77.27	75.555
MuDR~/-;mop1/mop1_heat	82.14	55.55	77.27	74.444
MuDR~/-;mop1/mop1_heat	82.14	44.44	75	71.111
MuDR~/-;mop1/mop1_heat	82.14	55.55	75	73.333
MuDR~/-;mop1/mop1_heat	78.57	44.44	72.72	68.888
MuDR~/-;mop1/mop1_heat	78.57	50	77.27	72.222
MuDR~/-;mop1/mop1_heat	82.14	61.11	81.81	77.777
Bisulfite sequencing results for Figure 7
TIRA in H2, H4, H5							TIRB in H2, H4, H5
Samples	CG%	CHG%	CHH%	Total%	Generation		Samples	CG%	CHG%	CHH%	Total%
MuDR~/-;mop1/+	48	76.74	40.47	50	H2		MuDR~/-;mop1/+	85.71	66.66	75	76.666	H2
MuDR~/-;mop1/+	72	82.35	33.33	54.761	H2		MuDR~/-;mop1/+	78.57	61.11	75	73.333	H2
MuDR~/-;mop1/+	84	82.35	35.71	59.523	H2		MuDR~/-;mop1/+	85.71	66.66	77.27	77.777	H2
MuDR~/-;mop1/+	72	82.35	36.58	56.626	H2		MuDR~/-;mop1/+	75	72.22	47.72	61.111	H2
MuDR~/-;mop1/+	88	94.11	52.38	71.428	H2		MuDR~/-;mop1/+	85.71	66.66	77.27	77.777	H2
MuDR~/-;mop1/+	88	82.35	38.09	61.904	H2		MuDR~/-;mop1/+	85.71	61.11	77.27	76.666	H2
MuDR~/-;mop1/+	84	82.35	35.71	59.523	H2		MuDR~/-;mop1/+	85.71	44.44	75	72.222	H2
MuDR~/-;mop1/+	84	94.11	45.23	66.666	H2		MuDR~/-;mop1/+	85.71	61.11	75	75.555	H2
MuDR~/-;mop1/+	72	88.23	24.39	51.807	H2		MuDR~/-;mop1/+	82.14	44.44	75	71.111	H2
MuDR~/-;mop1/+	80	82.35	38.09	59.523	H2		MuDR~/-;mop1/+	82.14	61.11	77.27	75.555	H2
MuDR~/-	0	0	0	0	H4		MuDR~/-	14.28	11.11	72.72	42.222	H4
MuDR~/-	0	0	0	0	H4		MuDR~/-	14.28	5.55	70.45	40	H4
MuDR~/-	0	0	0	0	H4		MuDR~/-	7.14	5.55	70.45	37.777	H4
MuDR~/-	0	0	0	0	H4		MuDR~/-	14.28	16.66	72.72	43.333	H4
MuDR~/-	0	0	0	0	H4		MuDR~/-	0	0	75	36.666	H4
MuDR~/-	0	0	0	0	H4		MuDR~/-	3.57	0	75	37.777	H4
MuDR~/-	0	0	0	0	H4		MuDR~/-	14.28	16.66	72.72	43.333	H4
MuDR~/-	0	0	0	0	H4		MuDR~/-	7.14	11.11	70.45	38.888	H4
MuDR~/-	0	0	0	0	H4		MuDR~/-	3.57	5.55	72.72	37.777	H4
MuDR~/-	0	0	0	0	H4		MuDR~/-	10.71	5.55	70.45	38.888	H4
MuDR~/-	0	0	0	0	H5		MuDR~/-	10.71	5.55	70.45	38.888	H5
MuDR~/-	0	0	0	0	H5		MuDR~/-	10.71	16.66	70.45	41.111	H5
MuDR~/-	0	0	0	0	H5		MuDR~/-	3.57	5.55	72.72	37.777	H5
MuDR~/-	0	0	0	0	H5		MuDR~/-	10.71	11.11	70.45	40	H5
MuDR~/-	0	0	0	0	H5		MuDR~/-	3.57	0	70.45	35.555	H5
MuDR~/-	0	0	0	0	H5		MuDR~/-	14.28	16.66	70.45	42.222	H5
MuDR~/-	0	0	0	0	H5		MuDR~/-	10.71	5.55	70.45	38.888	H5
MuDR~/-	0	0	0	0	H5		MuDR~/-	0	0	70.45	34.444	H5
MuDR~/-	0	0	0	0	H5		MuDR~/-	14.28	5.55	70.45	40	H5
MuDR~/-	0	0	0	0	H5		MuDR~/-	7.14	5.55	70.45	37.777	H5
