# Supplementary material for: RNA-directed DNA methylation prevents rapid and heritable reversal of transposon silencing under heat stress in Zea mays
Source: PLoS Genet. 2021 Jun 14;17(6):e1009326. doi: 10.1371/journal.pgen.1009326 (PMC8224964; doi:10.1371/journal.pgen.1009326)
Supplement: S4 Table — (XLSX) [file pgen.1009326.s009.xlsx]

## Sheet: Table S4
Table S4 Summary of all qRT-PCR results
qRT-PCR results for Figure 1A
mudrA expression					mudrB expression
Samples	RQ	Ct (mudrA)	Ct (Tub2)		Samples	RQ	Ct (mudrB)	Ct (Tub2)
MuDR*/-	1	31.4878	20.6799		MuDR*/-	1	33.1808	19.7687
MuDR*/-;mop1/+	0.700259	31.6282	20.3062		MuDR*/-;mop1/+	0.562973	34.5939	20.353
MuDR*/-;mop1/+	1.21325	30.7817	20.2526		MuDR*/-;mop1/+	0.589376	34.1007	19.9259
MuDR*/-;mop1/+	0.348737	32.9704	20.6427		MuDR*/-;mop1/+	1.01291	33.0263	19.6327
MuDR*/-;mop1/mop1	0.0118635	35.5507	18.3454		MuDR*/-;mop1/mop1	0.795283	33.4005	19.6579
MuDR*/-;mop1/mop1	0.131283	32.0998	18.3626		MuDR*/-;mop1/mop1	0.784461	33.4254	19.6631
MuDR*/-;mop1/mop1	0.154017	32.0151	18.5084		MuDR*/-;mop1/mop1	0.988827	33.3754	19.9471
MuDR/-	469.934	20.0952	18.1635		MuDR/-	311.9	22.4444	17.3172
MuDR/-	469.934	20.0952	18.1635		MuDR/-	311.9	22.4444	17.3172
qRT-PCR results for Figure 3B
mudrA reactivation					mudrB reactivation
Samples	RQ	Ct (mudrA)	Ct (Tub2)	Leaf	Samples	RQ	Ct (mudrA)	Ct (Tub2)	Leaf
MuDR*/-;mop1/mop1	0.554288	34.0999	20.7744	L3	MuDR*/-;mop1/mop1	1.39342	33.4254	19.6631	L3
MuDR*/-;mop1/mop1	1.17436	33.2137	20.9713	L3	MuDR*/-;mop1/mop1	1.77628	33.1808	19.7687	L3
MuDR*/-;mop1/mop1	0.645782	33.7703	20.6651	L3	MuDR*/-;mop1/mop1	4.41942	31.2897	19.1926	L3
MuDR*/-;mop1/mop1	1.73258	30.7817	20.2526	L3	MuDR*/-;mop1/mop1	1.75644	33.3754	19.9471	L3
MuDR*/-;mop1/mop1	2.94779	30.4985	20.7361	L3	MuDR*/-;mop1/mop1	0.255153	34.0636	17.852	L3
MuDR*/-;mop1/mop1	0.498012	32.9704	20.6427	L3	MuDR*/-;mop1/mop1	6.00545	29.2785	20.5428	L3
MuDR*/-;mop1/mop1	0.0169416	35.5507	18.3454	L3	MuDR*/-;mop1/mop1	1.42804	31.4878	20.6799	L3
MuDR*/-;mop1/mop1	0.00793478	36.5211	18.2215	L3	MuDR*/-;mop1/mop1	0.00793478	36.5211	18.2215	L3
MuDR*/-;mop1/mop1	1.0469	34.1007	19.9259	L3	MuDR*/-;mop1/mop1	12.0294	28.3214	20.5879	L3
MuDR*/-;mop1/mop1	1.79922	33.0263	19.6327	L3	MuDR*/-;mop1/mop1	1.96754	29.5966	20.7346	L3
MuDR*/-;mop1/mop1	4.77505	31.1353	19.1498	L3	MuDR*/-;mop1/mop1	7.7013	25.8831	16.354	L3
MuDR*/-;mop1/mop1	1.41265	33.4005	19.6579	L3	MuDR*/-;mop1/mop1	1.73258	30.7817	20.2526	L3
MuDR~/-;mop1/mop1	4167.53	23.0901	18.3678	L3	MuDR~/-;mop1/mop1	3980.05	22.8456	18.0569	L3
MuDR~/-;mop1/mop1	5381.51	22.767	18.4135	L3	MuDR~/-;mop1/mop1	3378.79	23.1244	18.0994	L3
MuDR~/-;mop1/mop1	3367.53	23.011	17.9812	L3	MuDR~/-;mop1/mop1	4164.64	22.7662	18.0429	L3
MuDR~/-;mop1/mop1	4100.29	22.7989	18.0531	L3	MuDR~/-;mop1/mop1	3010.99	22.9107	17.7195	L3
MuDR~/-;mop1/mop1	4717.66	22.743	18.1996	L3	MuDR~/-;mop1/mop1	2925.4	23.1718	17.9389	L3
MuDR~/-;mop1/mop1	2632.86	23.3687	17.9839	L3	MuDR~/-;mop1/mop1	1317	24.4117	18.0274	L3
MuDR~/-;mop1/mop1	3678.67	22.8064	17.9041	L3	MuDR~/-;mop1/mop1	3191.4	23.4366	18.3293	L3
MuDR~/-;mop1/mop1	2677.57	23.2326	17.8721	L3	MuDR~/-;mop1/mop1	2462.07	23.6637	18.1821	L3
MuDR~/-;mop1/mop1	3720.06	22.9422	18.056	L3	MuDR~/-;mop1/mop1	2849.33	23.1944	17.9235	L3
MuDR~/-;mop1/mop1	2601.81	23.0232	17.6213	L3	MuDR~/-;mop1/mop1	2789.69	23.2873	17.9859	L3
MuDR~/-;mop1/mop1	2658.67	23.15	17.7792	L3	MuDR~/-;mop1/mop1	3989.04	23.2359	18.4505	L3
MuDR~/-;mop1/mop1	1158.61	23.6321	17.063	L3	MuDR~/-;mop1/mop1	1271.56	22.3642	20.2023	L3
MuDR*/-;mop1/mop1	2.84768	30.8942	21.4499	L7	MuDR*/-;mop1/mop1	1.00048	31.7921	20.8387	L7
MuDR*/-;mop1/mop1	1.34397	31.4204	20.8928	L7	MuDR*/-;mop1/mop1	1.04027	29.7192	18.822	L7
MuDR*/-;mop1/mop1	1.76278	31.2597	21.1235	L7	MuDR*/-;mop1/mop1	1.40811	32.2136	21.7533	L7
MuDR*/-;mop1/mop1	2.05504	31.367	21.452	L7	MuDR*/-;mop1/mop1	0.517729	31.0655	19.1616	L7
MuDR*/-;mop1/mop1	0.671964	32.1403	20.6127	L7	MuDR*/-;mop1/mop1	1.34871	30.767	20.2445	L7
MuDR*/-;mop1/mop1	1.33695	30.687	20.1519	L7	MuDR*/-;mop1/mop1	0.699345	31.6941	20.2241	L7
qRT-PCR results for qRT-PCR results for Figure S3
Samples	RQ	Ct (HSP90)	Ct (Tub2)	Leaf	Samples	RQ	Ct (HSP90)	Ct (Tub2)	Leaf
A1	1	29.8153	19.2078	L3	A1	1	31.6047	20.0872	L7
A2	1.13031	31.7771	20.4916	L3	A2	0.892818	31.8208	20.9121	L7
A3	2.91085	32.524	21.4153	L3	A3	1.09747	31.4273	19.9783	L7
A4	1.38197	26.9585	20.9626	L3	A4	3.59841	31.3497	20.1985	L7
A5	2.42105	31.6817	20.8629	L3	A5	1.36612	30.481	21.0429	L7
A6	0.959249	30.2726	20.2627	L3	A6	1.29605	31.32	20.4846	L7
A7	1.29838	32.9245	21.579	L3	A7	1.27302	28.4297	21.0598	L7
A8	23446.7	18.2345	21.2684	L3	A8	21705.2	18.5826	21.519	L7
A9	24644.2	17.287	22.4017	L3	A9	23818.2	17.9847	21.007	L7
A10	32041.2	17.503	22.0997	L3	A10	32193.1	17.6358	21.0928	L7
A11	41263.6	18.4024	21.3438	L3	A11	32752.3	18.2252	21.707	L7
A12	47164.8	17.1818	22.144	L3	A12	33447	17.948	21.4601	L7
A13	47266.7	17.043	22.0054	L3	A13	35721.4	17.2285	20.8355	L7
qRT-PCR results for Figure 5
Samples	RQ	Ct (mudrA)	Ct (Tub2)		Samples	RQ	Ct (mudrB)	Ct (Tub2)
MuDR/-	1	24.2458	24.3167		MuDR/-	1	24.5572	24.6208
L3	1.92584	25.908	26.0977		L3	1.06035	24.7018	24.6746
L3	1.35254	25.3371	24.9829		L3	1.21395	25.1455	25.0009
L3	1.24691	24.2616	25.0813		L3	0.645199	24.8562	25.0009
L3	1.63575	25.934	25.9617		L3	1.19034	23.5316	23.7486
L3	0.862935	24.4655	24.4886		L3	0.901602	24.3308	24.3802
L3	1.0709	24.3604	24.6192		L3	0.84899	24.6621	23.9504
L3	1.92584	26.2875	26.0977		L3	1.21395	24.8562	25.0009
L3	1.11939	24.9462	25.3795		L3	1.30879	24.5118	24.6522
L3	1.67133	25.5955	25.4716		L3	1.21008	24.9971	24.9146
L3	1.24691	25.901	25.0813		L3	1.34196	24.972	24.993
L10	1.15677	23.8997	23.7721		L10	0.852769	23.7513	23.6718
L10	1.04949	23.017	23.0554		L10	1.19034	23.9656	23.7486
L10	1.45414	23.957	24.0451		L10	0.921439	24.7551	24.6748
L10	0.989169	23.6331	23.5956		L10	0.786697	23.8038	23.8454
L10	1.69158	24.9245	24.752		L10	1.13195	25.1548	25.1494
L10	1.69158	24.5795	24.752		L10	0.921439	24.5944	24.6748
L10	0.969633	23.3211	23.4065		L10	0.89337	24.8528	24.8771
L10	1.63575	25.9894	25.9617		L10	1.27561	25.3967	25.4881
L10	0.902037	22.9597	22.9452		L10	1.48807	26.9698	27.1166
L10	0.772755	23.3245	23.1805		L10	1.50453	26.6776	26.5502
Tassel	0.787217	23.6922	23.7559		Tassel	0.863949	24.069	24.0565
Tassel	0.867263	23.679	23.6682		Tassel	0.695607	24.7927	24.6522
Tassel	0.905806	23.8316	23.6811		Tassel	0.815795	24.6353	24.697
Tassel	0.79656	22.6934	22.7773		Tassel	0.91658	25.9897	26.0236
Tassel	0.859714	23.0065	22.9634		Tassel	1.67167	25.6158	25.6991
Tassel	1.40739	24.6315	24.641		Tassel	0.874992	24.1454	24.0922
Tassel	1.38767	25.0067	25.0067		Tassel	0.892184	23.3912	22.9737
Tassel	1.13702	23.1959	23.4967		Tassel	1.54814	24.4937	24.5563
Tassel	1.2474	23.9995	24.4741		Tassel	1.53492	24.6353	24.697
Tassel	1.54495	25.5	25.526		Tassel	1.40025	25.4515	25.3756
qRT-PCR results for Figure S5B
mudrA expression in H2					mudrB expression in H2
Samples	RQ	Ct (mudrA)	Ct (Tub2)		Samples	RQ	Ct (mudrB)	Ct (Tub2)
Control	1	30.7817	20.2526		Control	1	33.0263	19.6327
MuDR*/- embryo	0.00717899	36.0359	18.2835		MuDR*/- embryo	0.141813	34.0636	17.852
MuDR*/- embryo	0.0589927	33.8253	18.354		MuDR*/- embryo	0.287211	33.9372	18.7438
MuDR*/- embryo	0.123956	32.0763	18.5347		MuDR*/- embryo	0.523966	34.2514	19.9227
MuDR*/- endosperm	0.28744	32.9704	20.6427		MuDR*/- endosperm	0.568829	34.3473	20.1394
MuDR*/- endosperm	0.577174	31.6282	20.3062		MuDR*/- endosperm	0.677152	33.868	19.8975
MuDR*/- endosperm	0.824229	31.4878	20.6799		MuDR*/- endosperm	0.77446	33.4254	19.6631
MuDR~/- embryo	289.353	20.4826	18.1302		MuDR~/- embryo	196.641	22.5487	16.7745
MuDR~/- embryo	344.757	20.2457	18.146		MuDR~/- embryo	158.514	21.1812	15.0961
MuDR~/- embryo	375.386	20.3942	18.4174		MuDR~/- embryo	307.924	22.4444	17.3172
MuDR~/- endosperm	387.333	20.0952	18.1635		MuDR~/- endosperm	351.001	21.8977	16.9594
MuDR~/- endosperm	409.149	20.5109	18.6583		MuDR~/- endosperm	374.76	21.8651	17.0214
MuDR~/- endosperm	471.346	19.9893	18.3409		MuDR~/- endosperm	415.778	24.2311	19.5372
