# Supplementary material for: RNA-directed DNA methylation prevents rapid and heritable reversal of transposon silencing under heat stress in Zea mays
Source: PLoS Genet. 2021 Jun 14;17(6):e1009326. doi: 10.1371/journal.pgen.1009326 (PMC8224964; doi:10.1371/journal.pgen.1009326)
Supplement: S5 Table — (XLSX) [file pgen.1009326.s010.xlsx]

## Sheet: Table S5
Table S5 Summary of all ChIP-qPCR results
Figure 2A
Sample IDs	H3K9me2 TIRA in F2	Ct (copia)	Ct (mudrA)	input Ct (copia)	input Ct (mudrA)		Sample IDs	H3K27me3 TIRA in F2	Ct (copia)	Ct (mudrA)	input Ct (copia)	input Ct (mudrA)
MuDR/-	0.21	20.7453	31.1722	28.1502	33.0272		MuDR/-	0.25	23.8387	30.8807	26.7693	28.4647
MuDR/-	0.25	25.8052	28.6482	33.2907	30.8276		MuDR/-	0.18	27.3021	31.5875	33.5847	32.0459
MuDR/-	0.17	28.2717	33.9238	24.5944	24.3969		MuDR/-	0.32	21.0303	30.2416	28.595	32.8554
MuDR*/-	0.46	29.7621	35.6886	26.7943	28.2443		MuDR*/-	0.15	21.8291	32.2551	27.3322	31.7195
MuDR*/-	0.58	19.237	31.6638	28.045	36.359		MuDR*/-	0.2	20.9352	29.4778	21.5981	24.4791
MuDR*/-	0.55	24.3525	28.376	26.5027	26.3535		MuDR*/-	0.08	22.7611	34.3272	27.5079	32.1204
MuDR*/-;mop1/+	0.43	26.6011	31.4744	24.2561	24.598		MuDR*/-;mop1/+	0.15	21.8291	32.2551	27.3322	31.7195
MuDR*/-;mop1/+	0.63	23.6604	27.9114	26.2771	26.5297		MuDR*/-;mop1/+	0.16	25.8743	29.9316	33.5773	31.6394
MuDR*/-;mop1/+	0.68	19.237	31.6638	27.6376	36.1764		MuDR*/-;mop1/+	0.14	28.5656	35.3499	23.9233	24.5654
MuDR*/-;mop1/mop1	1.14	27.9259	33.5259	21.0181	23.4851		MuDR*/-;mop1/mop1	0.16	21.9874	28.838	21.6505	22.4925
MuDR*/-;mop1/mop1	1.27	18.3226	27.9019	26.8337	33.4321		MuDR*/-;mop1/mop1	0.12	20.9819	29.8519	21.0181	23.4851
MuDR*/-;mop1/mop1	1.22	17.8203	27.8007	18.9902	25.9301		MuDR*/-;mop1/mop1	0.11	28.5656	35.3499	24.2561	24.598
Figure 2B
Sample IDs	H3K27me3 TIRB in F2	Ct (copia)	Ct (mudrA)	input Ct (copia)	input Ct (mudrA)		Sample IDs	H3K9me2 TIRB in F2	Ct (copia)	Ct (mudrA)	input Ct (copia)	input Ct (mudrA)
MuDR/-	0.28	29.2593	32.5577	28.5373	32.3105		MuDR/-	0.08	19.0095	28.5779	19.4838	22.0513
MuDR/-	0.18	20.7138	30.2813	28.5373	32.3105		MuDR/-	0.1	28.6601	35.5893	26.2771	26.5297
MuDR/-	0.22	30.246	34.0449	26.5234	24.8344		MuDR/-	0.06	23.2266	31.9382	25.8858	27.1367
MuDR*/-	1.14	27.9259	33.5259	21.0181	23.4851		MuDR*/-	0.17	28.2717	33.9238	24.5944	24.3969
MuDR*/-	1.49	25.6316	27.9976	27.9288	27.5459		MuDR*/-	0.2	26.4249	31.6046	24.5944	24.3969
MuDR*/-	1.34	20.9451	30.3649	29.9611	36.4854		MuDR*/-	0.14	20.413	27.8445	29.5603	30.8026
MuDR*/-;mop1/+	1.16	20.1984	24.2671	21.0491	22.0048		MuDR*/-;mop1/+	0.1	20.413	27.8445	21.0491	22.0048
MuDR*/-;mop1/+	1.03	26.3983	30.0179	24.2561	24.598		MuDR*/-;mop1/+	0.2	20.7138	30.2813	31.0206	34.9962
MuDR*/-;mop1/+	1.08	27.0017	30.4595	26.2771	26.5297		MuDR*/-;mop1/+	0.17	28.2717	33.9237	24.5944	24.3969
MuDR*/-;mop1/mop1	1.25	20.4517	28.3313	28.1502	33.0272		MuDR*/-;mop1/mop1	0.15	23.1222	31.8454	29.5085	32.1656
MuDR*/-;mop1/mop1	1.49	20.8771	23.7379	26.5575	25.4906		MuDR*/-;mop1/mop1	0.17	22.0209	32.3474	27.2894	31.771
MuDR*/-;mop1/mop1	1.31	29.2725	32.5634	24.2561	24.598		MuDR*/-;mop1/mop1	0.08	22.7611	34.3272	27.5079	32.1204
Figure 4
Sample IDs	H3K9me2 TIRA in H1	Ct (copia)	Ct (mudrA)	input Ct (copia)	input Ct (mudrA)		Sample IDs	H3K27me3 TIRA in H1	Ct (copia)	Ct (mudrA)	input Ct (copia)	input Ct (mudrA)
MuDR/-	0.21	20.7453	31.1722	28.1502	33.0272		MuDR/-	0.25	23.8387	30.8807	26.7693	28.4647
MuDR/-	0.25	25.8052	28.6482	33.2907	30.8276		MuDR/-	0.18	27.3021	31.5875	33.5847	32.0459
MuDR/-	0.17	28.2717	33.9238	24.5944	24.3969		MuDR/-	0.32	21.0303	30.2416	28.595	32.8554
MuDR*/-	0.46	29.7621	35.6886	26.7943	28.2443		MuDR*/-	0.15	21.8291	32.2551	27.3322	31.7195
MuDR*/-	0.58	19.237	31.6638	28.045	36.359		MuDR*/-	0.2	20.9352	29.4778	21.5981	24.4791
MuDR*/-	0.55	24.3525	28.376	26.5027	26.3535		MuDR*/-	0.08	22.7611	34.3272	27.5079	32.1204
MuDR*/-;mop1/mop1	1.02	23.6604	27.9114	21.0491	22.0048		MuDR*/-;mop1/mop1	0.13	26.1509	32.071	31.8653	31.5496
MuDR*/-;mop1/mop1	0.9	28.6601	35.5893	27.0017	30.4595		MuDR*/-;mop1/mop1	0.08	19.0095	28.5779	19.4838	22.0513
MuDR*/-;mop1/mop1	1.07	18.4382	28.9825	27.6056	34.9281		MuDR*/-;mop1/mop1	0.17	22.0209	32.3474	27.2894	31.771
MuDR~/-;mop1/mop1	0.37	29.0033	34.393	23.9233	24.5654		MuDR~/-;mop1/mop1	0.16	25.8743	29.9316	33.5773	31.6394
MuDR~/-;mop1/mop1	0.42	23.8387	30.8807	21.0181	23.4851		MuDR~/-;mop1/mop1	0.07	27.5965	31.2663	25.8858	27.1367
MuDR~/-;mop1/mop1	0.58	20.9505	25.406	24.2561	24.598		MuDR~/-;mop1/mop1	0.06	23.2266	31.9382	25.8858	27.1367
Sample IDs	H3K27me3 TIRB in H1	Ct (copia)	Ct (mudrA)	input Ct (copia)	input Ct (mudrA)		Sample IDs	H3K9me2 TIRB in H1	Ct (copia)	Ct (mudrA)	input Ct (copia)	input Ct (mudrA)
MuDR/-	0.28	29.2593	32.5577	28.5373	32.3105		MuDR/-	0.07	27.9635	31.2663	19.9939	16.4097
MuDR/-	0.18	20.7138	30.2813	28.5373	32.3105		MuDR/-	0.05	19.6429	27.1099	24.5944	24.3969
MuDR/-	0.22	30.246	34.0449	26.5234	24.8344		MuDR/-	0.11	20.6908	35.1421	20.4517	28.3313
MuDR*/-	1.14	27.9259	33.5259	21.0181	23.4851		MuDR*/-	0.1	23.8387	30.8807	24.2561	24.598
MuDR*/-	1.49	25.6316	27.9976	27.9288	27.5459		MuDR*/-	0.15	20.7453	31.1722	20.7453	33.3815
MuDR*/-	1.34	20.9451	30.3649	29.9611	36.4854		MuDR*/-	0.16	20.4517	28.3313	26.8343	28.7717
MuDR*/-;mop1/mop1	1.25	25.8052	28.6482	32.8377	32.7032		MuDR*/-;mop1/mop1	0.19	28.6601	35.5893	29.5603	30.8026
MuDR*/-;mop1/mop1	1.49	22.0551	23.738	26.5575	25.4906		MuDR*/-;mop1/mop1	0.13	28.6601	35.5893	22.8242	23.5219
MuDR*/-;mop1/mop1	1.31	24.7616	31.9462	28.595	32.8554		MuDR*/-;mop1/mop1	0.12	28.6601	35.5893	20.7918	21.3762
MuDR~/-;mop1/mop1	0.33	21.0303	30.2416	27.3021	31.5875		MuDR~/-;mop1/mop1	0.06	18.7659	29.0704	18.8519	21.7111
MuDR~/-;mop1/mop1	0.29	28.5656	35.3499	26.7693	28.4647		MuDR~/-;mop1/mop1	0.0103	23.3504	35.02	21.8276	27.0123
MuDR~/-;mop1/mop1	0.38	23.353	31.1951	30.8716	33.8943		MuDR~/-;mop1/mop1	0.015	27.0591	31.4079	26.3545	24.4927
Sample IDs	H3K4me2 TIRA in H1	Ct (Actin)	Ct (mudrA)	input Ct (Actin)	input Ct (mudrA)		Sample IDs	H3K4me3 TIRB in H1	Ct (Actin)	Ct (mudrA)	input Ct (Actin)	input Ct (mudrA)
MuDR/-	1.07	17.4374	31.7709	16.5812	27.6942		MuDR/-	1.07	17.4374	31.7709	16.5812	27.6942
MuDR/-	1.27	23.863	30.7638	24.9554	28.8837		MuDR/-	1.27	23.863	30.7638	24.9554	28.8837
MuDR/-	1.22	16.7165	31.3779	10.8233	27.4308		MuDR/-	1.22	16.7165	31.3779	10.8233	27.4308
MuDR*/-	0.42	22.4907	28.1188	23.0067	24.1081		MuDR*/-	0.42	22.4907	28.1188	23.0067	24.1081
MuDR*/-	0.48	20.9965	28.3259	23.5259	26.4688		MuDR*/-	0.48	20.9965	28.3259	23.5259	26.4688
MuDR*/-	0.53	18.3963	33.466	18.6562	29.4752		MuDR*/-	0.53	18.3963	33.466	18.6562	29.4752
MuDR*/-;mop1/mop1	0.23	22.4444	29.2575	20.97	22.3614		MuDR*/-;mop1/mop1	0.4	16.7165	31.3779	22.1135	32.1363
MuDR*/-;mop1/mop1	0.31	20.895	31.9761	20.131	26.1878		MuDR*/-;mop1/mop1	0.47	15.8233	27.4308	16.1688	23.3577
MuDR*/-;mop1/mop1	0.24	17.7601	32.2699	16.92	26.0582		MuDR*/-;mop1/mop1	0.59	27.2166	34.05	23.3357	26.0858
MuDR~/-;mop1/mop1	1.34	27.2166	34.05	24.9554	28.8837		MuDR~/-;mop1/mop1	1.36	24.8534	34.2961	16.7497	23.3127
MuDR~/-;mop1/mop1	1.49	19.9261	34.4941	18.656	29.4752		MuDR~/-;mop1/mop1	1.67	16.8263	30.5197	16.5812	27.6942
MuDR~/-;mop1/mop1	1.37	25.3494	35.2614	25.4426	32.4835		MuDR~/-;mop1/mop1	1.49	16.8812	23.5211	21.7053	25.6652
Figure 8
Sample IDs	H3K9me2 TIRA in H2	Ct (copia)	Ct (mudrA)	input Ct (copia)	input Ct (mudrA)		Sample IDs	H3K27me3 TIRB in H2	Ct (copia)	Ct (mudrB)	input Ct (copia)	input Ct (mudrA)
MuDR/-	0.21	20.7453	31.1722	28.1502	33.0272		MuDR/-	0.28	29.2593	32.5577	28.5373	32.3105
MuDR/-	0.25	25.8052	28.6482	33.2907	30.8276		MuDR/-	0.18	20.7138	30.2813	28.5373	32.3105
MuDR/-	0.17	28.2717	33.9238	24.5944	24.3969		MuDR/-	0.22	30.246	34.0449	26.5234	24.8344
MuDR*/-	0.46	29.7621	35.6886	26.7943	28.2443		MuDR*/-	1.14	27.9259	33.5259	21.0181	23.4851
MuDR*/-	0.58	19.237	31.6638	28.045	36.359		MuDR*/-	1.49	25.6316	27.9976	27.9288	27.5459
MuDR*/-	0.55	24.3525	28.376	26.5027	26.3535		MuDR*/-	1.34	20.9451	30.3649	29.9611	36.4854
MuDR*/-;mop1/+	0.56	20.4517	28.3313	29.1943	32.908		MuDR*/-;mop1/+	1.24	23.6604	27.9114	29.5603	30.8026
MuDR*/-;mop1/+	0.61	20.6908	35.1421	20.7453	31.1722		MuDR*/-;mop1/+	1.03	21.4406	29.0228	27.3021	31.5875
MuDR*/-;mop1/+	0.64	20.179	22.7493	26.8343	28.7717		MuDR*/-;mop1/+	1	24.3525	28.376	22.8242	23.5219
MuDR~/-;mop1/+	0.2	20.413	27.8445	29.4365	31.2118		MuDR~/-;mop1/+	0.47	24.3525	28.376	27.9288	27.5459
MuDR~/-;mop1/+	0.14	28.5656	35.3499	23.9233	24.5654		MuDR~/-;mop1/+	0.28	28.6601	35.5893	29.4365	31.2118
MuDR~/-;mop1/+	0.17	22.0209	32.3474	27.2894	31.771		MuDR~/-;mop1/+	0.55	24.3525	28.376	26.5027	26.3535
Sample IDs	H3K4me2 TIRA in H2	Ct (Actin)	Ct (mudrA)	input Ct (Actin)	input Ct (mudrA)		Sample IDs	H3K4me3 TIRB in H2	Ct (Actin)	Ct (mudrA)	input Ct (Actin)	input Ct (mudrA)
MuDR/-	1.07	17.4374	31.7709	16.5812	27.6942		MuDR/-	1.07	17.4374	31.7709	16.5812	27.6942
MuDR/-	1.27	23.863	30.7638	24.9554	28.8837		MuDR/-	1.27	23.863	30.7638	24.9554	28.8837
MuDR/-	1.22	16.7165	31.3779	10.8233	27.4308		MuDR/-	1.22	16.7165	31.3779	10.8233	27.4308
MuDR*/-	0.42	22.4907	28.1188	23.0067	24.1081		MuDR*/-	0.42	22.4907	28.1188	23.0067	24.1081
MuDR*/-	0.48	20.9965	28.3259	23.5259	26.4688		MuDR*/-	0.48	20.9965	28.3259	23.5259	26.4688
MuDR*/-	0.53	18.3963	33.466	18.6562	29.4752		MuDR*/-	0.53	18.3963	33.466	18.6562	29.4752
MuDR*/-;mop1/+	0.47	20.2615	32.1243	21.669	29.1141		MuDR*/-;mop1/+	0.38	29.152	34.5065	21.3318	21.9754
MuDR*/-;mop1/+	0.35	20.6418	23.801	28.6221	26.9563		MuDR*/-;mop1/+	0.57	23.9945	34.9436	22.4444	29.2575
MuDR*/-;mop1/+	0.46	20.131	24.1878	20.3095	21.8941		MuDR*/-;mop1/+	0.43	22.4907	28.1188	23.0067	24.1081
MuDR~/-;mop1/+	1.18	31.339	34.6754	27.0259	27.2789		MuDR~/-;mop1/+	1.58	21.8962	23.7377	27.8834	27.0617
MuDR~/-;mop1/+	1.39	20.895	31.9761	28.1762	36.4085		MuDR~/-;mop1/+	1.29	24.0632	34.1961	28.3687	35.5462
MuDR~/-;mop1/+	1.22	20.9609	22.3308	28.6221	26.9563		MuDR~/-;mop1/+	1.41	28.1359	31.4001	21.4827	21.9172
Figure S2
Sample IDs	H3K27me2 TIRA in F2	Ct (copia)	Ct (mudrA)	input Ct (copia)	input Ct (mudrA)
MuDR/-	0.06	23.2266	31.9382	25.8858	27.1367
MuDR/-	0.05	24.5944	27.1099	24.5944	24.3969
MuDR/-	0.02	21.4406	29.0228	26.5575	25.4906
MuDR*/-	0.23	27.3021	31.5875	26.7188	25.5856
MuDR*/-	0.26	20.4499	29.9881	27.3021	31.5875
MuDR*/-	0.25	20.9819	29.8519	20.9819	24.3826
MuDR*/-;mop1/+	0.23	27.3021	31.5875	26.7188	25.5856
MuDR*/-;mop1/+	0.33	21.0303	30.2416	27.3021	31.5875
MuDR*/-;mop1/+	0.35	23.353	31.1951	30.8716	33.8943
MuDR*/-;mop1/mop1	0.53	29.7621	35.6886	20.8771	22.5599
MuDR*/-;mop1/mop1	0.47	29.6451	34.2751	27.7608	27.5344
MuDR*/-;mop1/mop1	0.42	30.0241	33.4491	26.7188	25.5856
